# Supplementary material for: In Situ Performic Acid Epoxidation of Polyfarnesene: Evidence of Oxirane Ring Instability and Its Impact on Multifunctional Polymer Composition
Source: Polymers (Basel). 2026 Mar 30;18(7):844. doi: 10.3390/polym18070844 (PMC13074262; doi:10.3390/polym18070844)
Supplement: Supplementary file 1 [file polymers-18-00844-s001.zip]

Archive with 1 entries (1 files):
- polymers-4211113-supplementary.pdf
